# Supplementary material for: Functional Characterization of the Steroid Reductase Genes GmDET2a and GmDET2b from Glycine max
Source: Int J Mol Sci. 2018 Mar 3;19(3):726. doi: 10.3390/ijms19030726 (PMC5877587; doi:10.3390/ijms19030726)
Supplement: Supplementary file 1 [file ijms-19-00726-s001.zip]

Archive with 3 entries (3 files):
- Table_S2.pdf
- Fig_S1.pdf
- Table _S1(general information of stroid reductases).xls
