# Supplementary material for: Functional Characterization of the Steroid Reductase Genes GmDET2a and GmDET2b from Glycine max
Source: Int J Mol Sci. 2018 Mar 3;19(3):726. doi: 10.3390/ijms19030726 (PMC5877587; doi:10.3390/ijms19030726)
Supplement: Supplementary file 1 [file ijms-19-00726-s001.zip › Table _S1(general information of stroid reductases).xls]

## Sheet: Sheet1
Plant species	Protein (steroid reductase)	Length of amino acid	PF02544 signature
Physcomitrella patens	Pp3c16_5340V3.1	314	yes
	Pp3c16_5330V3.1	313	yes
	Pp3c2_14820V3.1	368	yes
	Pp3c6_24400V3.1	290	yes
	Pp3c27_2450V3.1	285	yes
	Pp3c25_4320V3.1	287	yes
	Pp3c6_28890V3.1	258	no
Selaginella moellendorffii v1.0 proteome	24565	333	yes
	270920	310	yes
	99909	259	yes
	153590	275	yes
	132835	261	yes
	233670	220	no
Cucumis sativus v1.0 proteome	Cucsa.382210.1	338	yes
	Cucsa.010800.1	310	yes
	Cucsa.282860.1	268	yes
	Cucsa.282880.1	256	yes
	Cucsa.282840.1	266	yes
	Cucsa.176080.1	291	yes
	Cucsa.066140.1	228	yes
	Cucsa.282850.1	290	no
Populus trichocarpa v3.0 proteome	Potri.008G055400.1	310	yes
	Potri.004G163600.1	339	yes
	Potri.008G012700.1	267	yes
	Potri.008G012800.1	269	yes
	Potri.008G013100.1	264	yes
	Potri.009G125200.1	339	yes
	Potri.010G204400.1	310	yes
	Potri.010G245300.1	264	yes
	Potri.010G245200.1	268	yes
	Potri.016G110600.1	264	no
	Potri.005G047800.1	264	no
Eucalyptus grandis v2.0 proteome	Eucgr.H01470.1	253	yes
	Eucgr.G01738.1	338	yes
	Eucgr.G02661.1	260	yes
	Eucgr.G02662.1	260	yes
	Eucgr.G02660.1	219	yes
	Eucgr.G02931.1	310	yes
	Eucgr.L02951.1	260	yes
	Eucgr.D02079.1	267	no
Citrus clementina v1.0	Ciclev10028796m.g	338	yes
	Ciclev10032183m.g	310	yes
	Ciclev10017940m.g	271	yes
	Ciclev10016285m.g	264	yes
	Ciclev10013348m.g	259	no
Solanum lycopersicum iTAG2.3 proteome	Solyc01g110460.2	350	yes
	Solyc05g054490.2	310	yes
	Solyc11g006270.1	266	yes
	Solyc11g006290.1	263	yes
	Solyc11g006300.1	272	yes
	Solyc03g118830.2	304	yes
	Solyc10g086500.1	257	no
Oryza sativa v7_JGI proteome	LOC_Os04g48750.1	354	yes
	LOC_Os07g06800.1	277	yes
	LOC_Os01g05670.1	310	yes
	LOC_Os07g31140.1	353	yes
	LOC_Os01g63260.1	268	no
Glycine max Wm82.a2.v1 proteome	Glyma.02G081100.1	266	yes
	Glyma.02G273300.1	309	yes
	Glyma.02G081200.1	266	yes
	Glyma.11G110300.1	342	yes
	Glyma.14G043500.1	309	yes
	Glyma.19G261600.1	317	yes
	Glyma.07G144400.1	263	no
	Glyma.11G010000.1	263	no
Brachypodium distachyon v3.1 proteome	Bradi1g56930.3	472	yes
	Bradi1g56937.1	275	yes
	Bradi2g03297.1	310	yes
	Bradi5g19010.1	359	yes
	Bradi1g11150.4	392	yes
	Bradi2g55110.1	271	no
Arabidopsis thaliana TAIR10 proteome	AT2G38050.1	262	no
	AT1G72590.1	320	yes
	AT5G16010.1	268	yes
	AT3G43840.1	84	yes
	AT3G55360.1	310	yes
	AT2G16530.1	343	yes
	At1G73650.3	302	yes
Amborella trichopoda v1.0 proteome	evm_27.TU.AmTr_v1.0_scaffold00182.1	359	yes
	evm_27.TU.AmTr_v1.0_scaffold00004.148	264	yes
	evm_27.model.AmTr_v1.0_scaffold00029.295	268	no
	evm_27.TU.AmTr_v1.0_scaffold00004.151	144	yes
	evm_27.TU.AmTr_v1.0_scaffold00012.121	314	yes
	evm_27.TU.AmTr_v1.0_scaffold00091.34	172	yes
Gossypium raimondii v2.1 proteome	Gorai.001G243600.1	299	yes
	Gorai.003G010800.1	356	yes
	Gorai.011G226900.1	264	yes
	Gorai.011G260500.1	310	yes
	Gorai.007G257600.1	265	yes
	Gorai.011G227000.1	241	yes
	Gorai.011G293600.1	349	yes
	Gorai.012G070200.1	310	yes
	Gorai.007G004200.1	293	yes
	Gorai.012G111500.1	258	no
Aquilegia coerulea v3.1 proteome	Aqcoe4G244700.1	287	yes
	Aqcoe6G245500.1	338	yes
	Aqcoe2G070700.1	269	yes
	Aqcoe3G013500.1	323	yes
	Aqcoe5G475800.1	339	yes
	Aqcoe1G462500.1	310	yes
	Aqcoe7G149300.1	187	no
Sorghum bicolor v3.1 proteome	Sobic.003G358400.2	264	no
	Sobic.002G041000.1	286	yes
	Sobic.003G071600.1	451	yes
	Sobic.006G186800.1	351	yes
